# Supplementary material for: Repurposing Atorvastatin, HMGCO-A Reductase Inhibitor, in Patients with Ulcerative Colitis: A Randomized Controlled Study
Source: J Clin Med. 2025 Apr 29;14(9):3077. doi: 10.3390/jcm14093077 (PMC12072543; doi:10.3390/jcm14093077)
Supplement: Supplementary file 1 [file jcm-14-03077-s001.zip]

Archive with 1 entries (1 files):
- jcm-3571430-supplementary.pdf
